# Supplementary material for: Experimental mining plumes and ocean warming trigger stress in a deep pelagic jellyfish
Source: Nat Commun. 2023 Nov 21;14:7352. doi: 10.1038/s41467-023-43023-6 (PMC10663454; doi:10.1038/s41467-023-43023-6)
Supplement: Supplementary file 4 — Source Data [file 41467_2023_43023_MOESM4_ESM.xlsx]

## Sheet: Figure 1a
Figure 1a	Respiration per tempreature treatment
Temperature	SampleID	O2mg_h_gWW
7.5	3	0.00877594
7.5	4	0.00304242
11.5	67	0.0252945
11.5	68	0.0347168
11.5	69	0.0146754
7.5	70	0.0181497
7.5	71	0.0202577
7.5	72	0.0140715
9.5	75	0.00498964
9.5	76	0.0179451
9.5	77	0.00499704
9.5	90	0.0201722
9.5	91	0.0306695
9.5	92	0.0372921
9.5	93	0.0150006
9.5	95	0.0349956
9.5	96	0.0138164

## Sheet: Figure 1b
Figure 1b	Ammonium Excretion per tempreature treatment
Temperature	SampleID	NH4_µmol_h_gWW
7.5	3	0
7.5	4	0
11.5	67	0.15778
11.5	68	0.351797
11.5	69	0.0444289
7.5	70	0.00648102
7.5	71	0.147894
7.5	72	0.0067101
7.5	73	0.0456006
7.5	74	0
9.5	75	0
9.5	76	0
9.5	77	0
9.5	78	0
9.5	90	0.0289095
9.5	91	0.0412809
9.5	92	0.053229
9.5	93	0.0189667
9.5	94	0.04342
9.5	95	0.0827331
9.5	96	0.0391719

## Sheet: Figure 2a
Figure 2a	Respiration per sediment treatment
Sediment_mgL	SampleID	O2mg_h_gWW
0	60	0.0230641
0	61	0.0113583
0	62	0.00683713
0	87	0.00477226
0	88	0.0179601
0	89	0.00832567
0	99	0.0132373
16.7	63	0.0851562
16.7	64	0.0547889
16.7	65	0.00587204
16.7	66	0.0035503
16.7	84	0.00701758
16.7	85	0.00854747
16.7	86	0.0186591
16.7	98	0.0226368
33.3	79	0.0144689
33.3	112	0.0360395
166.7	54	0.0224898
166.7	55	0.0261916
166.7	56	0.0481725
166.7	80	0.0234971
166.7	97	0.0218156
333.3	57	0.0360989
333.3	58	0.0473016
333.3	59	0.0331024
333.3	81	0.0129337
333.3	82	0.0131776
333.3	83	0.0184784
333.3	101	0.0368298

## Sheet: Figure 2b
Figure 2b	Health score per sediment treatment, over time
Bar plot mean values and standard deviation (sd) + standard error (se)						Individual data points per treatment
Sediment_mgL	TimePoint_hours	Health_score	sd	se		Sediment_mgL	TimePoint_hours	Health_score
0	0	4	0	0		167	0	4
17	0	4	0	0		167	6	1
33	0	4	0	0		167	12	1
167	0	4	0	0		167	18	1
333	0	4	0	0		167	24	1
0	6	4	0	0		17	0	4
17	6	3.25	0.288675	0.144338		17	6	3
33	6	2.33333	0.57735	0.333333		17	12	2.5
167	6	1.875	0.629153	0.314576		17	18	2.5
333	6	1.75	0.645497	0.322749		17	24	2.5
0	12	4	0	0		0	0	4
17	12	3.125	0.478714	0.239357		0	6	4
33	12	2.16667	0.288675	0.166667		0	12	4
167	12	1.5	0.57735	0.288675		0	18	4
333	12	1.625	0.75	0.375		0	24	4
0	18	4	0	0		333	0	4
17	18	2.875	0.25	0.125		333	6	1
33	18	2.16667	0.288675	0.166667		333	12	1
167	18	1.125	0.25	0.125		333	18	1
333	18	1.5	0.57735	0.288675		333	24	1
0	24	4	0	0		33	0	4
17	24	2.875	0.25	0.125		33	6	3
33	24	1.5	0.5	0.288675		33	12	2.5
167	24	1.125	0.25	0.125		33	18	2.5
333	24	1.25	0.5	0.25		33	24	1.5
						167	0	4
						167	6	2
						167	12	1
						167	18	1
						167	24	1
						33	0	4
						33	6	2
						33	12	2
						33	18	2
						33	24	1
						333	0	4
						333	6	1.5
						333	12	1
						333	18	1
						333	24	1
						167	0	4
						167	6	2.5
						167	12	2
						167	18	1.5
						167	24	1.5
						333	0	4
						333	6	2
						333	12	2
						333	18	2
						333	24	2
						0	0	4
						0	6	4
						0	12	4
						0	18	4
						0	24	4
						17	0	4
						17	6	3.5
						17	12	3.5
						17	18	3
						17	24	3
						17	0	4
						17	6	3.5
						17	12	3.5
						17	18	3
						17	24	3
						33	0	4
						33	6	2
						33	12	2
						33	18	2
						33	24	2
						167	0	4
						167	6	2
						167	12	2
						167	18	1
						167	24	1
						333	0	4
						333	6	2.5
						333	12	2.5
						333	18	2
						333	24	1
						17	0	4
						17	6	3
						17	12	3
						17	18	3
						17	24	3
						0	0	4
						0	6	4
						0	12	4
						0	18	4
						0	24	4

## Sheet: Figure 3a
Figure 3a	Microbial community composition of phyla associated with Periphylla periphylla
SampleType	phylum	RelativeAbundance
Temp_7.5_C	p__Abditibacteriota	0
Temp_7.5_C	p__Acidobacteriota	0.00368303
Temp_7.5_C	p__Actinobacteriota	0.00304626
Temp_7.5_C	p__Aenigmarchaeota	0
Temp_7.5_C	p__Aerophobota	0
Temp_7.5_C	p__Amorphea	1.52823e-05
Temp_7.5_C	p__AncK6	0
Temp_7.5_C	p__Armatimonadota	0
Temp_7.5_C	p__Bacteroidota	0.0105957
Temp_7.5_C	p__Bdellovibrionota	5.6035e-05
Temp_7.5_C	p__BHI80-139	0
Temp_7.5_C	p__Caldatribacteriota	0
Temp_7.5_C	p__Calditrichota	0
Temp_7.5_C	p__Campilobacterota	0.113939
Temp_7.5_C	p__Chloroflexi	0.0120068
Temp_7.5_C	p__Crenarchaeota	0
Temp_7.5_C	p__Cyanobacteria	0.000183387
Temp_7.5_C	p__Dadabacteria	0.000616385
Temp_7.5_C	p__Deinococcota	0
Temp_7.5_C	p__Dependentiae	0
Temp_7.5_C	p__Desulfobacterota	9.16936e-05
Temp_7.5_C	p__Elusimicrobiota	0
Temp_7.5_C	p__Entotheonellaeota	4.58468e-05
Temp_7.5_C	p__Euryarchaeota	0
Temp_7.5_C	p__Fibrobacterota	0
Temp_7.5_C	p__Firmicutes	0.0120119
Temp_7.5_C	p__Fusobacteriota	0
Temp_7.5_C	p__Gemmatimonadota	0.00286797
Temp_7.5_C	p__Halobacterota	0
Temp_7.5_C	p__Hydrogenedentes	0
Temp_7.5_C	p__Latescibacterota	0
Temp_7.5_C	p__Margulisbacteria	0
Temp_7.5_C	p__Marinimicrobia_(SAR406_clade)	0
Temp_7.5_C	p__Myxococcota	0.0022414
Temp_7.5_C	p__Nanoarchaeota	0
Temp_7.5_C	p__NB1-j	0
Temp_7.5_C	p__Nitrospinota	7.13172e-05
Temp_7.5_C	p__Nitrospirota	0.00011207
Temp_7.5_C	p__NKB15	0
Temp_7.5_C	p__Patescibacteria	0.00156388
Temp_7.5_C	p__PAUC34f	0
Temp_7.5_C	p__Planctomycetota	2.54704e-05
Temp_7.5_C	p__Poribacteria	0.000326022
Temp_7.5_C	p__Proteobacteria	0.834223
Temp_7.5_C	p__RCP2-54	0
Temp_7.5_C	p__SAR324_clade(Marine_group_B)	0
Temp_7.5_C	p__Spirochaetota	0.000524691
Temp_7.5_C	p__Synergistota	0
Temp_7.5_C	p__TA06	0
Temp_7.5_C	p__Thermoplasmatota	8.65995e-05
Temp_7.5_C	p__Verrucomicrobiota	0.000280175
Temp_7.5_C	p__WPS-2	0
Temp_7.5_C	p__Zixibacteria	0
Temp_9.5_C	p__Abditibacteriota	0
Temp_9.5_C	p__Acidobacteriota	4.97001e-05
Temp_9.5_C	p__Actinobacteriota	0.0751797
Temp_9.5_C	p__Aenigmarchaeota	0
Temp_9.5_C	p__Aerophobota	0
Temp_9.5_C	p__Amorphea	6.62669e-05
Temp_9.5_C	p__AncK6	0
Temp_9.5_C	p__Armatimonadota	0
Temp_9.5_C	p__Bacteroidota	0.264902
Temp_9.5_C	p__Bdellovibrionota	0.000182234
Temp_9.5_C	p__BHI80-139	0
Temp_9.5_C	p__Caldatribacteriota	0
Temp_9.5_C	p__Calditrichota	0
Temp_9.5_C	p__Campilobacterota	0.0165336
Temp_9.5_C	p__Chloroflexi	0.000546702
Temp_9.5_C	p__Crenarchaeota	0
Temp_9.5_C	p__Cyanobacteria	0.0160034
Temp_9.5_C	p__Dadabacteria	0
Temp_9.5_C	p__Deinococcota	0
Temp_9.5_C	p__Dependentiae	0
Temp_9.5_C	p__Desulfobacterota	0.000811769
Temp_9.5_C	p__Elusimicrobiota	0
Temp_9.5_C	p__Entotheonellaeota	0
Temp_9.5_C	p__Euryarchaeota	0
Temp_9.5_C	p__Fibrobacterota	0
Temp_9.5_C	p__Firmicutes	0.372536
Temp_9.5_C	p__Fusobacteriota	0.000612968
Temp_9.5_C	p__Gemmatimonadota	6.62669e-05
Temp_9.5_C	p__Halobacterota	0
Temp_9.5_C	p__Hydrogenedentes	0
Temp_9.5_C	p__Latescibacterota	0
Temp_9.5_C	p__Margulisbacteria	0
Temp_9.5_C	p__Marinimicrobia_(SAR406_clade)	6.62669e-05
Temp_9.5_C	p__Myxococcota	0.000115967
Temp_9.5_C	p__Nanoarchaeota	0
Temp_9.5_C	p__NB1-j	0.000314768
Temp_9.5_C	p__Nitrospinota	0.000115967
Temp_9.5_C	p__Nitrospirota	0
Temp_9.5_C	p__NKB15	0
Temp_9.5_C	p__Patescibacteria	0.000115967
Temp_9.5_C	p__PAUC34f	6.62669e-05
Temp_9.5_C	p__Planctomycetota	0.000331334
Temp_9.5_C	p__Poribacteria	0
Temp_9.5_C	p__Proteobacteria	0.211955
Temp_9.5_C	p__RCP2-54	0.000231934
Temp_9.5_C	p__SAR324_clade(Marine_group_B)	0.000646102
Temp_9.5_C	p__Spirochaetota	0.000265067
Temp_9.5_C	p__Synergistota	0.00482091
Temp_9.5_C	p__TA06	0
Temp_9.5_C	p__Thermoplasmatota	4.97001e-05
Temp_9.5_C	p__Verrucomicrobiota	0.0307478
Temp_9.5_C	p__WPS-2	0
Temp_9.5_C	p__Zixibacteria	0
Temp_11.5_C	p__Abditibacteriota	0
Temp_11.5_C	p__Acidobacteriota	0.00844791
Temp_11.5_C	p__Actinobacteriota	0.0242617
Temp_11.5_C	p__Aenigmarchaeota	0
Temp_11.5_C	p__Aerophobota	0
Temp_11.5_C	p__Amorphea	0
Temp_11.5_C	p__AncK6	0
Temp_11.5_C	p__Armatimonadota	0
Temp_11.5_C	p__Bacteroidota	0.0473917
Temp_11.5_C	p__Bdellovibrionota	0.000833871
Temp_11.5_C	p__BHI80-139	0
Temp_11.5_C	p__Caldatribacteriota	0
Temp_11.5_C	p__Calditrichota	0
Temp_11.5_C	p__Campilobacterota	0.0669082
Temp_11.5_C	p__Chloroflexi	4.96352e-05
Temp_11.5_C	p__Crenarchaeota	0
Temp_11.5_C	p__Cyanobacteria	0
Temp_11.5_C	p__Dadabacteria	0
Temp_11.5_C	p__Deinococcota	0
Temp_11.5_C	p__Dependentiae	0
Temp_11.5_C	p__Desulfobacterota	0
Temp_11.5_C	p__Elusimicrobiota	0
Temp_11.5_C	p__Entotheonellaeota	0
Temp_11.5_C	p__Euryarchaeota	0
Temp_11.5_C	p__Fibrobacterota	0
Temp_11.5_C	p__Firmicutes	0.0682186
Temp_11.5_C	p__Fusobacteriota	0.000823944
Temp_11.5_C	p__Gemmatimonadota	0.00358366
Temp_11.5_C	p__Halobacterota	0
Temp_11.5_C	p__Hydrogenedentes	0
Temp_11.5_C	p__Latescibacterota	0
Temp_11.5_C	p__Margulisbacteria	0
Temp_11.5_C	p__Marinimicrobia_(SAR406_clade)	0
Temp_11.5_C	p__Myxococcota	0.000784236
Temp_11.5_C	p__Nanoarchaeota	0
Temp_11.5_C	p__NB1-j	0
Temp_11.5_C	p__Nitrospinota	0
Temp_11.5_C	p__Nitrospirota	0.000605549
Temp_11.5_C	p__NKB15	0
Temp_11.5_C	p__Patescibacteria	0.000287884
Temp_11.5_C	p__PAUC34f	0
Temp_11.5_C	p__Planctomycetota	5.95622e-05
Temp_11.5_C	p__Poribacteria	0
Temp_11.5_C	p__Proteobacteria	0.776612
Temp_11.5_C	p__RCP2-54	0
Temp_11.5_C	p__SAR324_clade(Marine_group_B)	0
Temp_11.5_C	p__Spirochaetota	0
Temp_11.5_C	p__Synergistota	0
Temp_11.5_C	p__TA06	0
Temp_11.5_C	p__Thermoplasmatota	0
Temp_11.5_C	p__Verrucomicrobiota	0.000863652
Temp_11.5_C	p__WPS-2	0
Temp_11.5_C	p__Zixibacteria	0
Plume_0_g	p__Abditibacteriota	0.000108811
Plume_0_g	p__Acidobacteriota	0.00774733
Plume_0_g	p__Actinobacteriota	0.053194
Plume_0_g	p__Aenigmarchaeota	0
Plume_0_g	p__Aerophobota	0
Plume_0_g	p__Amorphea	0.000145081
Plume_0_g	p__AncK6	0.000493275
Plume_0_g	p__Armatimonadota	0
Plume_0_g	p__Bacteroidota	0.264367
Plume_0_g	p__Bdellovibrionota	0
Plume_0_g	p__BHI80-139	0
Plume_0_g	p__Caldatribacteriota	0
Plume_0_g	p__Calditrichota	0
Plume_0_g	p__Campilobacterota	0.0294297
Plume_0_g	p__Chloroflexi	0.0261509
Plume_0_g	p__Crenarchaeota	0
Plume_0_g	p__Cyanobacteria	0.0034094
Plume_0_g	p__Dadabacteria	0.00259695
Plume_0_g	p__Deinococcota	0.00169019
Plume_0_g	p__Dependentiae	0
Plume_0_g	p__Desulfobacterota	0.0017845
Plume_0_g	p__Elusimicrobiota	0
Plume_0_g	p__Entotheonellaeota	0.000116065
Plume_0_g	p__Euryarchaeota	0
Plume_0_g	p__Fibrobacterota	0
Plume_0_g	p__Firmicutes	0.326657
Plume_0_g	p__Fusobacteriota	0.0020529
Plume_0_g	p__Gemmatimonadota	0.00507784
Plume_0_g	p__Halobacterota	0
Plume_0_g	p__Hydrogenedentes	0
Plume_0_g	p__Latescibacterota	0
Plume_0_g	p__Margulisbacteria	0
Plume_0_g	p__Marinimicrobia_(SAR406_clade)	0.00113163
Plume_0_g	p__Myxococcota	0.0055421
Plume_0_g	p__Nanoarchaeota	0
Plume_0_g	p__NB1-j	0
Plume_0_g	p__Nitrospinota	0.000486021
Plume_0_g	p__Nitrospirota	0.000652865
Plume_0_g	p__NKB15	0
Plume_0_g	p__Patescibacteria	0.000224876
Plume_0_g	p__PAUC34f	0
Plume_0_g	p__Planctomycetota	0.000159589
Plume_0_g	p__Poribacteria	0.00168294
Plume_0_g	p__Proteobacteria	0.22439
Plume_0_g	p__RCP2-54	0
Plume_0_g	p__SAR324_clade(Marine_group_B)	7.97946e-05
Plume_0_g	p__Spirochaetota	0.000652865
Plume_0_g	p__Synergistota	0
Plume_0_g	p__TA06	0
Plume_0_g	p__Thermoplasmatota	0
Plume_0_g	p__Verrucomicrobiota	0.0310111
Plume_0_g	p__WPS-2	0
Plume_0_g	p__Zixibacteria	0
Plume_0.5_g	p__Abditibacteriota	0
Plume_0.5_g	p__Acidobacteriota	0.00108294
Plume_0.5_g	p__Actinobacteriota	0.0548188
Plume_0.5_g	p__Aenigmarchaeota	0
Plume_0.5_g	p__Aerophobota	0
Plume_0.5_g	p__Amorphea	3.88746e-05
Plume_0.5_g	p__AncK6	0
Plume_0.5_g	p__Armatimonadota	0.000721958
Plume_0.5_g	p__Bacteroidota	0.177274
Plume_0.5_g	p__Bdellovibrionota	0.00144947
Plume_0.5_g	p__BHI80-139	0
Plume_0.5_g	p__Caldatribacteriota	0
Plume_0.5_g	p__Calditrichota	0
Plume_0.5_g	p__Campilobacterota	0.0567847
Plume_0.5_g	p__Chloroflexi	0.00108294
Plume_0.5_g	p__Crenarchaeota	0
Plume_0.5_g	p__Cyanobacteria	0.00226584
Plume_0.5_g	p__Dadabacteria	6.10887e-05
Plume_0.5_g	p__Deinococcota	0.000388746
Plume_0.5_g	p__Dependentiae	0
Plume_0.5_g	p__Desulfobacterota	0.0023658
Plume_0.5_g	p__Elusimicrobiota	0
Plume_0.5_g	p__Entotheonellaeota	0
Plume_0.5_g	p__Euryarchaeota	5.55352e-05
Plume_0.5_g	p__Fibrobacterota	0
Plume_0.5_g	p__Firmicutes	0.279897
Plume_0.5_g	p__Fusobacteriota	0.00029989
Plume_0.5_g	p__Gemmatimonadota	0.00151056
Plume_0.5_g	p__Halobacterota	0
Plume_0.5_g	p__Hydrogenedentes	0.000349872
Plume_0.5_g	p__Latescibacterota	0
Plume_0.5_g	p__Margulisbacteria	0
Plume_0.5_g	p__Marinimicrobia_(SAR406_clade)	0
Plume_0.5_g	p__Myxococcota	6.66422e-05
Plume_0.5_g	p__Nanoarchaeota	0
Plume_0.5_g	p__NB1-j	0.000288783
Plume_0.5_g	p__Nitrospinota	0
Plume_0.5_g	p__Nitrospirota	1.66606e-05
Plume_0.5_g	p__NKB15	0
Plume_0.5_g	p__Patescibacteria	0.00102185
Plume_0.5_g	p__PAUC34f	1.1107e-05
Plume_0.5_g	p__Planctomycetota	8.33028e-05
Plume_0.5_g	p__Poribacteria	0
Plume_0.5_g	p__Proteobacteria	0.413954
Plume_0.5_g	p__RCP2-54	0
Plume_0.5_g	p__SAR324_clade(Marine_group_B)	1.66606e-05
Plume_0.5_g	p__Spirochaetota	1.1107e-05
Plume_0.5_g	p__Synergistota	0
Plume_0.5_g	p__TA06	0
Plume_0.5_g	p__Thermoplasmatota	0
Plume_0.5_g	p__Verrucomicrobiota	0.0029156
Plume_0.5_g	p__WPS-2	0
Plume_0.5_g	p__Zixibacteria	0
Plume_5_g	p__Abditibacteriota	0
Plume_5_g	p__Acidobacteriota	0.00409324
Plume_5_g	p__Actinobacteriota	0.0146808
Plume_5_g	p__Aenigmarchaeota	0
Plume_5_g	p__Aerophobota	0
Plume_5_g	p__Amorphea	0
Plume_5_g	p__AncK6	0.00047259
Plume_5_g	p__Armatimonadota	0
Plume_5_g	p__Bacteroidota	0.076834
Plume_5_g	p__Bdellovibrionota	0.000533569
Plume_5_g	p__BHI80-139	0
Plume_5_g	p__Caldatribacteriota	0
Plume_5_g	p__Calditrichota	0
Plume_5_g	p__Campilobacterota	0.00424569
Plume_5_g	p__Chloroflexi	0.0174782
Plume_5_g	p__Crenarchaeota	0
Plume_5_g	p__Cyanobacteria	0.0013263
Plume_5_g	p__Dadabacteria	0.000640283
Plume_5_g	p__Deinococcota	0.0004421
Plume_5_g	p__Dependentiae	0
Plume_5_g	p__Desulfobacterota	0.00204281
Plume_5_g	p__Elusimicrobiota	0
Plume_5_g	p__Entotheonellaeota	0.000236295
Plume_5_g	p__Euryarchaeota	0
Plume_5_g	p__Fibrobacterota	0
Plume_5_g	p__Firmicutes	0.138301
Plume_5_g	p__Fusobacteriota	9.1469e-05
Plume_5_g	p__Gemmatimonadota	0.00378072
Plume_5_g	p__Halobacterota	0
Plume_5_g	p__Hydrogenedentes	0
Plume_5_g	p__Latescibacterota	0
Plume_5_g	p__Margulisbacteria	0
Plume_5_g	p__Marinimicrobia_(SAR406_clade)	0.000160071
Plume_5_g	p__Myxococcota	0.00277456
Plume_5_g	p__Nanoarchaeota	0
Plume_5_g	p__NB1-j	0.00091469
Plume_5_g	p__Nitrospinota	0.000144826
Plume_5_g	p__Nitrospirota	0.000815599
Plume_5_g	p__NKB15	0
Plume_5_g	p__Patescibacteria	0.000426855
Plume_5_g	p__PAUC34f	0.000243917
Plume_5_g	p__Planctomycetota	0.00172267
Plume_5_g	p__Poribacteria	0.000335386
Plume_5_g	p__Proteobacteria	0.700226
Plume_5_g	p__RCP2-54	3.04897e-05
Plume_5_g	p__SAR324_clade(Marine_group_B)	0.000952802
Plume_5_g	p__Spirochaetota	0.000464967
Plume_5_g	p__Synergistota	0
Plume_5_g	p__TA06	0
Plume_5_g	p__Thermoplasmatota	0
Plume_5_g	p__Verrucomicrobiota	0.0227072
Plume_5_g	p__WPS-2	0
Plume_5_g	p__Zixibacteria	0
Plume_10_g	p__Abditibacteriota	0
Plume_10_g	p__Acidobacteriota	0.00430571
Plume_10_g	p__Actinobacteriota	0.0247649
Plume_10_g	p__Aenigmarchaeota	0
Plume_10_g	p__Aerophobota	0
Plume_10_g	p__Amorphea	0
Plume_10_g	p__AncK6	0
Plume_10_g	p__Armatimonadota	0
Plume_10_g	p__Bacteroidota	0.253446
Plume_10_g	p__Bdellovibrionota	3.37703e-05
Plume_10_g	p__BHI80-139	0
Plume_10_g	p__Caldatribacteriota	0
Plume_10_g	p__Calditrichota	0
Plume_10_g	p__Campilobacterota	0.0136882
Plume_10_g	p__Chloroflexi	0.000500926
Plume_10_g	p__Crenarchaeota	0
Plume_10_g	p__Cyanobacteria	0.00574095
Plume_10_g	p__Dadabacteria	0
Plume_10_g	p__Deinococcota	0
Plume_10_g	p__Dependentiae	0
Plume_10_g	p__Desulfobacterota	0.00200933
Plume_10_g	p__Elusimicrobiota	0
Plume_10_g	p__Entotheonellaeota	0
Plume_10_g	p__Euryarchaeota	3.93987e-05
Plume_10_g	p__Fibrobacterota	0
Plume_10_g	p__Firmicutes	0.31264
Plume_10_g	p__Fusobacteriota	0.0016266
Plume_10_g	p__Gemmatimonadota	6.19122e-05
Plume_10_g	p__Halobacterota	0
Plume_10_g	p__Hydrogenedentes	0
Plume_10_g	p__Latescibacterota	0
Plume_10_g	p__Margulisbacteria	0
Plume_10_g	p__Marinimicrobia_(SAR406_clade)	0
Plume_10_g	p__Myxococcota	0
Plume_10_g	p__Nanoarchaeota	0
Plume_10_g	p__NB1-j	0.000984967
Plume_10_g	p__Nitrospinota	0
Plume_10_g	p__Nitrospirota	0
Plume_10_g	p__NKB15	0
Plume_10_g	p__Patescibacteria	0.00145212
Plume_10_g	p__PAUC34f	0
Plume_10_g	p__Planctomycetota	0.00532445
Plume_10_g	p__Poribacteria	0
Plume_10_g	p__Proteobacteria	0.356924
Plume_10_g	p__RCP2-54	0
Plume_10_g	p__SAR324_clade(Marine_group_B)	0
Plume_10_g	p__Spirochaetota	0.000180108
Plume_10_g	p__Synergistota	0
Plume_10_g	p__TA06	0
Plume_10_g	p__Thermoplasmatota	4.5027e-05
Plume_10_g	p__Verrucomicrobiota	0.0149659
Plume_10_g	p__WPS-2	0.000326446
Plume_10_g	p__Zixibacteria	0
Water_L_10.470_m	p__Abditibacteriota	0
Water_L_10.470_m	p__Acidobacteriota	0.0452471
Water_L_10.470_m	p__Actinobacteriota	0.0579058
Water_L_10.470_m	p__Aenigmarchaeota	7.23144e-06
Water_L_10.470_m	p__Aerophobota	0
Water_L_10.470_m	p__Amorphea	0
Water_L_10.470_m	p__AncK6	0.00251293
Water_L_10.470_m	p__Armatimonadota	0
Water_L_10.470_m	p__Bacteroidota	0.0820335
Water_L_10.470_m	p__Bdellovibrionota	0.0206566
Water_L_10.470_m	p__BHI80-139	0
Water_L_10.470_m	p__Caldatribacteriota	0
Water_L_10.470_m	p__Calditrichota	1.44629e-05
Water_L_10.470_m	p__Campilobacterota	0.016231
Water_L_10.470_m	p__Chloroflexi	0.100965
Water_L_10.470_m	p__Crenarchaeota	5.78515e-05
Water_L_10.470_m	p__Cyanobacteria	0.0085548
Water_L_10.470_m	p__Dadabacteria	0.00389413
Water_L_10.470_m	p__Deinococcota	0.000864157
Water_L_10.470_m	p__Dependentiae	0.000412192
Water_L_10.470_m	p__Desulfobacterota	0.0108327
Water_L_10.470_m	p__Elusimicrobiota	1.44629e-05
Water_L_10.470_m	p__Entotheonellaeota	0.000423039
Water_L_10.470_m	p__Euryarchaeota	0
Water_L_10.470_m	p__Fibrobacterota	0
Water_L_10.470_m	p__Firmicutes	0.000647214
Water_L_10.470_m	p__Fusobacteriota	0.000133782
Water_L_10.470_m	p__Gemmatimonadota	0.0193694
Water_L_10.470_m	p__Halobacterota	8.67773e-05
Water_L_10.470_m	p__Hydrogenedentes	0.000419424
Water_L_10.470_m	p__Latescibacterota	2.16943e-05
Water_L_10.470_m	p__Margulisbacteria	0.00228514
Water_L_10.470_m	p__Marinimicrobia_(SAR406_clade)	0.0449073
Water_L_10.470_m	p__Myxococcota	0.00907908
Water_L_10.470_m	p__Nanoarchaeota	0.00228875
Water_L_10.470_m	p__NB1-j	0.0126442
Water_L_10.470_m	p__Nitrospinota	0.0183823
Water_L_10.470_m	p__Nitrospirota	0.00137759
Water_L_10.470_m	p__NKB15	1.80786e-05
Water_L_10.470_m	p__Patescibacteria	0.00189464
Water_L_10.470_m	p__PAUC34f	0.00167769
Water_L_10.470_m	p__Planctomycetota	0.0548541
Water_L_10.470_m	p__Poribacteria	0.00101963
Water_L_10.470_m	p__Proteobacteria	0.384322
Water_L_10.470_m	p__RCP2-54	0.00235383
Water_L_10.470_m	p__SAR324_clade(Marine_group_B)	0.0465235
Water_L_10.470_m	p__Spirochaetota	0.000495354
Water_L_10.470_m	p__Synergistota	0
Water_L_10.470_m	p__TA06	0
Water_L_10.470_m	p__Thermoplasmatota	0.0144267
Water_L_10.470_m	p__Verrucomicrobiota	0.0205156
Water_L_10.470_m	p__WPS-2	0.000173555
Water_L_10.470_m	p__Zixibacteria	1.08472e-05
Sediment_4427_m	p__Abditibacteriota	0
Sediment_4427_m	p__Acidobacteriota	0.0143993
Sediment_4427_m	p__Actinobacteriota	0.0717813
Sediment_4427_m	p__Aenigmarchaeota	0
Sediment_4427_m	p__Aerophobota	0.0153279
Sediment_4427_m	p__Amorphea	0
Sediment_4427_m	p__AncK6	0
Sediment_4427_m	p__Armatimonadota	0
Sediment_4427_m	p__Bacteroidota	0.165687
Sediment_4427_m	p__Bdellovibrionota	0
Sediment_4427_m	p__BHI80-139	0.00859923
Sediment_4427_m	p__Caldatribacteriota	0.0161892
Sediment_4427_m	p__Calditrichota	0.00994496
Sediment_4427_m	p__Campilobacterota	0.00492538
Sediment_4427_m	p__Chloroflexi	0.0678384
Sediment_4427_m	p__Crenarchaeota	0
Sediment_4427_m	p__Cyanobacteria	0.000484464
Sediment_4427_m	p__Dadabacteria	0
Sediment_4427_m	p__Deinococcota	0
Sediment_4427_m	p__Dependentiae	0.0122058
Sediment_4427_m	p__Desulfobacterota	0.0130805
Sediment_4427_m	p__Elusimicrobiota	0.00090164
Sediment_4427_m	p__Entotheonellaeota	0
Sediment_4427_m	p__Euryarchaeota	0.000188402
Sediment_4427_m	p__Fibrobacterota	0.0023012
Sediment_4427_m	p__Firmicutes	0.313932
Sediment_4427_m	p__Fusobacteriota	0.00376805
Sediment_4427_m	p__Gemmatimonadota	0.00352582
Sediment_4427_m	p__Halobacterota	0
Sediment_4427_m	p__Hydrogenedentes	0
Sediment_4427_m	p__Latescibacterota	0.00226083
Sediment_4427_m	p__Margulisbacteria	0
Sediment_4427_m	p__Marinimicrobia_(SAR406_clade)	0
Sediment_4427_m	p__Myxococcota	0
Sediment_4427_m	p__Nanoarchaeota	0.00575973
Sediment_4427_m	p__NB1-j	0.0011977
Sediment_4427_m	p__Nitrospinota	5.38293e-05
Sediment_4427_m	p__Nitrospirota	0
Sediment_4427_m	p__NKB15	0
Sediment_4427_m	p__Patescibacteria	0.0947126
Sediment_4427_m	p__PAUC34f	0
Sediment_4427_m	p__Planctomycetota	0.00168217
Sediment_4427_m	p__Poribacteria	0
Sediment_4427_m	p__Proteobacteria	0.147627
Sediment_4427_m	p__RCP2-54	0
Sediment_4427_m	p__SAR324_clade(Marine_group_B)	0.00263763
Sediment_4427_m	p__Spirochaetota	0.00341816
Sediment_4427_m	p__Synergistota	0
Sediment_4427_m	p__TA06	0.00102276
Sediment_4427_m	p__Thermoplasmatota	0
Sediment_4427_m	p__Verrucomicrobiota	0.006621
Sediment_4427_m	p__WPS-2	0
Sediment_4427_m	p__Zixibacteria	0

## Sheet: Supplementary Figure 3
Supplementary Figure 3	Microbiome sediment treatments, number of ASVs and Shannon Index
Treatment	SampleID	Number_ASVs	Shannon_Index	Periphylla_CD_size	CollectionDate
Plume_5_g	54	358	5.10901	2,58	13.03.2021
Plume_5_g	55	218	4.81871	4,44	13.03.2021
Plume_5_g	56	392	6.73806	3,67	13.03.2021
Plume_10_g	57	757	8.19732	2,60	13.03.2021
Plume_10_g	58	740	8.12259	2,56	13.03.2021
Plume_0_g	60	278	7.33157	3,05	13.03.2021
Plume_0_g	61	188	7.00674	3,54	13.03.2021
Plume_0_g	62	122	6.36365	5,14	13.03.2021
Plume_0.5_g	63	200	6.02625	2,03	13.03.2021
Plume_0.5_g	64	152	6.1291	2,45	13.03.2021
Plume_0.5_g	65	92	6.15155	2,75	13.03.2021
Plume_0.5_g	66	99	6.01575	7,31	13.03.2021
Plume_5_g	80	408	6.82646	10,18	15.03.2021
Plume_10_g	82	135	6.29835	3,49	15.03.2021
Plume_10_g	83	145	5.70614	2,22	15.03.2021
Plume_0.5_g	84	117	6.42319	4,92	15.03.2021
Plume_0.5_g	85	108	6.06914	2,95	15.03.2021
Plume_0.5_g	86	306	6.80659	2,29	15.03.2021
Plume_0_g	87	288	7.08216	3,23	15.03.2021
Plume_0_g	88	181	6.61701	3,40	15.03.2021
Plume_0_g	89	326	7.66366	2,29	15.03.2021
Temp_11.5_C	67	158	4.32116	2,46	14.03.2021
Temp_11.5_C	68	155	4.2102	2,65	14.03.2021
Temp_11.5_C	69	161	6.22912	4,26	14.03.2021
Temp_7.5_C	70	198	5.01636	3,33	14.03.2021
Temp_7.5_C	71	329	6.32771	3,05	14.03.2021
Temp_7.5_C	72	196	4.78615	2,44	14.03.2021
Temp_7.5_C	73	161	4.69169	2,35	14.03.2021
Temp_7.5_C	74	165	4.87587	2,33	14.03.2021
Temp_9.5_C	75	212	7.16443	3,17	15.03.2021
Temp_9.5_C	76	101	6.19955	2,43	15.03.2021
Temp_9.5_C	77	79	5.82169	3,29	15.03.2021
Temp_9.5_C	78	189	4.03065	2,16	15.03.2021

## Sheet: Supplementary Figure 7
Supplementary Figure 7	Periphylla periphylla depth distribution
time	depth_min	depth_max	individuals_per_m3
Day	25	50	0.0192192
Day	125	150	0.0165889
Day	150	200	0.0331778
Day	200	250	0.031163
Day	250	300	0.0356149
Day	300	350	0.0156037
Night	25	50	0.0556522
Night	50	100	0.0742029
Night	100	150	0.0185507
Night	150	200	0.0185507

## Sheet: Supplementary Figure 10
Supplementary Figure 10	Turbidity over time
Sediment_load_mgL	TimePoint_hours	FNUNTU
333.3 mg/L	0	154
333.3 mg/L	1	138
333.3 mg/L	2	115
333.3 mg/L	3	97.4
333.3 mg/L	4	75
333.3 mg/L	5	63.5
333.3 mg/L	6	52.9
333.3 mg/L	20.5	10.5
333.3 mg/L	22.5	9.76
333.3 mg/L	24	8.7
166.7 mg/L	0	63.4
166.7 mg/L	1	57
166.7 mg/L	2	46.8
166.7 mg/L	3	44.2
166.7 mg/L	4	42.8
166.7 mg/L	5	37.2
166.7 mg/L	6	33.7
166.7 mg/L	20.5	12.8
166.7 mg/L	22.5	11.3
166.7 mg/L	24	10.2
33.3 mg/L	0	7.37
33.3 mg/L	1	5.73
33.3 mg/L	2	4.74
33.3 mg/L	3	4.95
33.3 mg/L	4	3.74
33.3 mg/L	5	3.82
33.3 mg/L	6	3.81
33.3 mg/L	20.5	2.42
33.3 mg/L	22.5	2.04
33.3 mg/L	24	2.34
0 mg/L	0	0.77
0 mg/L	1	0.36
0 mg/L	2	0.36
0 mg/L	3	0.47
0 mg/L	4	0.24
0 mg/L	5	0.32
0 mg/L	6	0.25
0 mg/L	20.5	0.14
0 mg/L	22.5	0.16
0 mg/L	24	0.11
